# Supplementary material for: Impacts of Side Effects to BNT162b2 and the First Dose of ChAdOx1 Anti-SARS-CoV-2 Vaccination on Work Productivity, the Need for Medical Attention, and Vaccine Acceptance: A Multicenter Survey on Healthcare Workers in Referral Teaching Hospitals in the Republic of Korea
Source: Vaccines (Basel). 2021 Jun 14;9(6):648. doi: 10.3390/vaccines9060648 (PMC8232011; doi:10.3390/vaccines9060648)
Supplement: Supplementary file 1 [file vaccines-09-00648-s001.zip]

Archive with 1 entries (1 files):
- vaccines-1235304-supplementary.pdf
